# Supplementary material for: Multiplex interrogation of the NK cell signalome reveals global downregulation of CD16 signaling during lentivirus infection through an IL-18/ADAM17-dependent mechanism
Source: PLoS Pathog. 2023 Sep 5;19(9):e1011629. doi: 10.1371/journal.ppat.1011629 (PMC10503717; doi:10.1371/journal.ppat.1011629)
Supplement: S1 Table — Demographic information on HIV-uninfected individuals and PLWH with or without antiretroviral treatments (HIV-ART & HIV-viremic, respectively) were tabulated. VL: viral load, NA: not applicable. (XLSX) [file ppat.1011629.s001.xlsx]

## Sheet: Sheet1
	Figures	Figure 3A, B
	Group	Median age (range)	% Male	Median log10 VL (range) (RNA copies/mL)	CD4 Count (range)
					(count/mL)
	HIV-	52.4	0.821	NA	NA
	n=46	(26.6 - 73.5)
	HIV+ (HIV-ART)	52.3	0.845	NA	528
	n=58	(26.7 - 70.7)			(132 – 1380)
	Figures	Figure 2A, 3C, 5
	Group	Median age (range)	% Male	Median log10 VL (range) (RNA copies/mL)	CD4 Count (range)
					(count/mL)
	HIV-	47.6	1	NA	NA
	n=5	(20.9 - 67.0)
	HIV-ART	NA	NA	NA	696
	n=6				(570 – 909)
	HIV-viremic	38.5	1	4.5	545
	n=5	(26.6 - 61.2)		(4.13 - 5.67)	(209 – 814)
